# Supplementary material for: Interprofessional Education on the Neurology Clerkship for Physical Therapy and Medical Students
Source: MedEdPORTAL. 2023 May 30;19:11316. doi: 10.15766/mep_2374-8265.11316 (PMC10227187; doi:10.15766/mep_2374-8265.11316)
Supplement: Supplementary file 1 — Facilitator Guide.docxIPE on the Neurology Clerkship.pptxExample Schedule.docxSEIEL Survey.docxNeurological Medical Exam Example.docxPT Neurological Exam Example.docx [file mep_2374-8265.11316-s001.zip]

Archive with 7 entries (7 files):
- C. Example Schedule.docx
- D. SEIEL Survey.docx
- E. Neurological Medical Exam Example.docx
- F. PT Neurological Exam Example.docx
- A. Facilitator Guide.docx
- B. IPE on the Neurology Clerkship.pptx
- Educational Summary Report_11316.pdf
